# Supplementary material for: Interferon-Linked Lipid and Bile Acid Imbalance Uncovered in Ankylosing Spondylitis in a Sibling-Controlled Multi-Omics Study
Source: Int J Mol Sci. 2025 Aug 16;26(16):7919. doi: 10.3390/ijms26167919 (PMC12386361; doi:10.3390/ijms26167919)
Supplement: Supplementary file 1 [file ijms-26-07919-s001.zip]

Archive with 1 entries (1 files):
- ijms-3768830-supplementary.pdf
